# Supplementary material for: Assessment of the Awareness and Use of Quality of Life Tools in Small Animal Practices in Germany
Source: Animals (Basel). 2025 Dec 16;15(24):3617. doi: 10.3390/ani15243617 (PMC12730036; doi:10.3390/ani15243617)
Supplement: Supplementary file 1 [file animals-15-03617-s001.zip]

Archive with 2 entries (2 files):
- animals-4008424-supplementary-Figure S1.pdf
- animals-4008424-supplementary-Table S1.pdf
